# Supplementary material for: Cost-effectiveness of a physical activity and behaviour maintenance programme on functional mobility decline in older adults: an economic evaluation of the REACT (Retirement in Action) trial
Source: Lancet Public Health. 2022 Mar 21;7(4):e327–34. doi: 10.1016/S2468-2667(22)00030-5 (PMC8967720; doi:10.1016/S2468-2667(22)00030-5)
Supplement: Supplementary appendix 2 [file mmc2.xlsx]

## Sheet: Summary
Parameter name	Description	Base case value	One-way sensitivity analysis		Probabilistic sensitivity analysis
			Lower	Upper	Distribution	Parameter 1	Parameter 2
dr	Discount rate for costs and QALYs	0.035
age_start	Age at the start of the model	75	65	95
gender.female	Population is female?	1	0	1
TrialEnd_SPPB.Control.0	Probability of having given SPPB (0 to 12) in control arm at 24 months	0.00836019			Multinomial	5
TrialEnd_SPPB.Control.1		0.0149774				8.9
TrialEnd_SPPB.Control.2		0.0150519				8.9
TrialEnd_SPPB.Control.3		0.0277289				16.4
TrialEnd_SPPB.Control.4		0.0507516				30.1
TrialEnd_SPPB.Control.5		0.0691752				41
TrialEnd_SPPB.Control.6		0.0891243				52.8
TrialEnd_SPPB.Control.7		0.134136				79.5
TrialEnd_SPPB.Control.8		0.148682				88.1
TrialEnd_SPPB.Control.9		0.164248				97.3
TrialEnd_SPPB.Control.10		0.12094				71.6
TrialEnd_SPPB.Control.11		0.103965				61.6
TrialEnd_SPPB.Control.12		0.0528599				31.3
TrialEnd_SPPB.Intervention.0	Probability of having given SPPB (0 to 12) in REACT arm at 24 months	0.0057025			Multinomial	3.1
TrialEnd_SPPB.Intervention.1		0.010442				5.7
TrialEnd_SPPB.Intervention.2		0.0107409				5.9
TrialEnd_SPPB.Intervention.3		0.0203877				11.2
TrialEnd_SPPB.Intervention.4		0.0389326				21.4
TrialEnd_SPPB.Intervention.5		0.0556389				30.6
TrialEnd_SPPB.Intervention.6		0.0750564				41.3
TrialEnd_SPPB.Intervention.7		0.11924				65.5
TrialEnd_SPPB.Intervention.8		0.141607				77.8
TrialEnd_SPPB.Intervention.9		0.171412				94.2
TrialEnd_SPPB.Intervention.10		0.140574				77.3
TrialEnd_SPPB.Intervention.11		0.134948				74.2
TrialEnd_SPPB.Intervention.12		0.0753178				41.4
site.BathBristol	Input to mobility Model 1	0			Multinomial	335
site.Birmingham	Input to mobility Model 1	0				174
site.Exeter	Input to mobility Model 1	1				268
SPPB.M12_SPPB_FinalScore	Coefficient for SPPB at 12 months in mobility Model 1	0.787072	0.659621	0.914523	Multivariate normal (Parameter 1 = mean vector, Parameter 2 = Variance-covariance matrix) restricted so that SPPB._cutX are ordered	0.787072	0.0042286	0.0001387	0.0002038	-0.0019905	0.0003092	0.0298725	0.0309607	0.0332433	0.0351836	0.0382807	0.0393886	0.0425523	0.0449725	0.0472236	0.0493065	0.0507973	0.0529151
SPPB.Allocation_Site.Birmingham	Coefficient for Site = Birmingham in mobility Model 1	0.0498256	-0.542406	0.642057		0.0498256	0.0001387	0.0003383	0.0003006	4.61e-05	-2.19e-05	0.0270223	0.0273149	0.0278888	0.0277723	0.0280007	0.0280308	0.0277064	0.0275795	0.0272683	0.0271401	0.0268672	0.0273405
SPPB.Allocation_Site.Exeter	Coefficient for Site = Exeter in mobility Model 1	0.572024	0.107285	1.03676		0.572024	0.0002038	0.0003006	0.0498963	0.0040636	-0.0039445	0.0589061	0.0610219	0.05756	0.0535981	0.0578892	0.0608	0.0604993	0.0604382	0.0598024	0.0570985	0.0556488	0.0541304
SPPB.SCREENING_AgeAtRandomisation	Coefficient for age at randomisation in mobility Model 1	-0.0518292	-0.0878792	-0.0157791		-0.0518292	-0.0019905	4.61e-05	0.0040636	0.0913033	0.0222205	0.0116336	0.0145599	0.0156125	0.0138115	0.0155415	0.017805	0.0152822	0.0117561	0.0126995	0.0132665	0.0128149	0.0114088
SPPB.SCREENING_Gender.Female	Coefficient for Gender = Female in mobility Model 1	-0.208211	-0.646017	0.229595		-0.208211	0.0003092	-2.19e-05	-0.0039445	0.0222205	0.0562241	0.0184106	0.0130213	0.0138815	0.0149792	0.0191521	0.0212826	0.0230342	0.023164	0.0219107	0.0210062	0.0227715	0.0268221
SPPB._cut1	Mobility model 1 ordinal logistic regression cutpoints	-3.98787	-7.06969	-3.29089		-3.98787	0.0298725	0.0270223	0.0589061	0.0116336	0.0184106	2.47238	2.40224	2.40208	2.379	2.4023	2.40897	2.39401	2.39116	2.37608	2.37407	2.35786	2.41042
SPPB._cut2		-3.29089	-3.98787	-2.47593		-3.29089	0.0309607	0.0273149	0.0610219	0.0145599	0.0130213	2.40224	2.48223	2.45599	2.424	2.43662	2.44322	2.42634	2.4247	2.40746	2.4056	2.38934	2.43646
SPPB._cut3		-2.47593	-3.29089	-1.83035		-2.47593	0.0332433	0.0278888	0.05756	0.0156125	0.0138815	2.40208	2.45599	2.52759	2.48902	2.49861	2.50206	2.48657	2.48598	2.47004	2.4686	2.45551	2.50279
SPPB._cut4		-1.83035	-2.47593	-0.616908		-1.83035	0.0351836	0.0277723	0.0535981	0.0138115	0.0149792	2.379	2.424	2.48902	2.5022	2.50662	2.50644	2.49147	2.49198	2.47604	2.47563	2.46189	2.5107
SPPB._cut5		-0.616908	-1.83035	0.118573		-0.616908	0.0382807	0.0280007	0.0578892	0.0155415	0.0191521	2.4023	2.43662	2.49861	2.50662	2.56315	2.55709	2.54143	2.54173	2.52659	2.52636	2.51355	2.56295
SPPB._cut6		0.118573	-0.616908	1.06031		0.118573	0.0393886	0.0280308	0.0608	0.017805	0.0212826	2.40897	2.44322	2.50206	2.50644	2.55709	2.57649	2.55906	2.55832	2.54261	2.54251	2.53015	2.58072
SPPB._cut7		1.06031	0.118573	1.97171		1.06031	0.0425523	0.0277064	0.0604993	0.0152822	0.0230342	2.39401	2.42634	2.48657	2.49147	2.54143	2.55906	2.56612	2.56376	2.54782	2.54803	2.5375	2.58835
SPPB._cut8		1.97171	1.06031	3.11531		1.97171	0.0449725	0.0275795	0.0604382	0.0117561	0.023164	2.39116	2.4247	2.48598	2.49198	2.54173	2.55832	2.56376	2.58063	2.56269	2.56268	2.55192	2.60321
SPPB._cut9		3.11531	1.97171	4.18064		3.11531	0.0472236	0.0272683	0.0598024	0.0126995	0.0219107	2.37608	2.40746	2.47004	2.47604	2.52659	2.54261	2.54782	2.56269	2.56625	2.56531	2.55348	2.6059
SPPB._cut10		4.18064	3.11531	5.18769		4.18064	0.0493065	0.0271401	0.0570985	0.0132665	0.0210062	2.37407	2.4056	2.4686	2.47563	2.52636	2.54251	2.54803	2.56268	2.56531	2.58594	2.57114	2.62097
SPPB._cut11		5.18769	4.18064	6.87731		5.18769	0.0507973	0.0268672	0.0556488	0.0128149	0.0227715	2.35786	2.38934	2.45551	2.46189	2.51355	2.53015	2.5375	2.55192	2.55348	2.57114	2.58247	2.62716
SPPB._cut12		6.87731	5.18769	10.1389		6.87731	0.0529151	0.0273405	0.0541304	0.0114088	0.0268221	2.41042	2.43646	2.50279	2.5107	2.56295	2.58072	2.58835	2.60321	2.6059	2.62097	2.62716	2.7692
SPPB.offset	Additional offset parameter (drives mobility up or down)	0	-0.5	0.5	Normal	0	0.25
EQ5D.SPPB_Spline1	Coefficient for SPPB in EQ-5D utility function	0.0316579	0.0174758	0.04584	Multivariate normal	0.0316579	5.24e-05	-4.63e-05	-0.0003294
EQ5D.SPPB_Spline2	Coefficient for SPPB (spline) in EQ-5D utility function	-0.0110217	-0.024945	0.00290152		-0.0110217	-4.63e-05	5.05e-05	0.0002672
EQ5D._cons	Intercept in EQ-5D utility function	0.448659	0.357132	0.540186		0.448659	-0.0003294	0.0002672	0.0021807
SPPB_Spline2.SPPB.0	SPPB spline	0
SPPB_Spline2.SPPB.1		0
SPPB_Spline2.SPPB.2		0
SPPB_Spline2.SPPB.3		0
SPPB_Spline2.SPPB.4		0
SPPB_Spline2.SPPB.5		0.0204082
SPPB_Spline2.SPPB.6		0.163265
SPPB_Spline2.SPPB.7		0.55102
SPPB_Spline2.SPPB.8		1.30612
SPPB_Spline2.SPPB.9		2.5034
SPPB_Spline2.SPPB.10		4.02721
SPPB_Spline2.SPPB.11		5.71429
SPPB_Spline2.SPPB.12		7.42857
AnnualCost.SPPB.0_3	Annual cost with SPPB 0-3	3494.62	1516.9	5472.34	Multivariate normal	3494.62	1018202	12910	3949	-7816
AnnualCost.SPPB.4_7	Annual cost with SPPB 4-7	2019.66	1652.31	2387		2019.66	12910	35128	7045	5855
AnnualCost.SPPB.8_9	Annual cost with SPPB 8-9	1730.03	1376.41	2083.64		1730.03	3949	7045	32551	5919
AnnualCost.SPPB.10_12	Annual cost with SPPB 10-12	1520	1200.29	1839.72		1520	-7816	5855	5919	26609
Year1CostNHS.Control	Within-trial costs for control arm	4043	3553.79	4462.12	Resampled from Bootstrap samples
Year1CostNHS.Intervention	Within-trial costs for REACT arm (excluding intervention)	3319	3018.5	3699.12
Year1QALY.Control	Within-trial QALYs for control arm	1.348	1.32673	1.37372
Year1QALY.Intervention	Within-trial QALYs for REACT arm	1.388	1.36405	1.41868
InterventionCost.Control	Intervention costs (control arm)	0
InterventionCost.Intervention	Intervention costs (REACT arm)	621.83	402.416	888.224	Gamma	Shape 25	Scale 24.87
p_survive	Probability of surviving 1 year (given at age 75; varies with age; see Mortality table)	0.978098

## Sheet: Bootstrap samples
Predicted QALYs		Predicted costs
Control	REACT	Control	REACT
1.31742	1.38299	3378	3146.19
1.3368	1.365	4203.14	3449.9
1.32244	1.3551	4269.44	3247.15
1.31863	1.34956	3556.72	3346.78
1.29748	1.33695	3553.63	3605.36
1.31282	1.35029	4197.13	3230.95
1.31952	1.36948	3865.75	3050.39
1.31748	1.38111	4131.09	3055.37
1.31638	1.33048	3882.5	3211.8
1.31841	1.33396	4393.78	3355.74
1.32126	1.34556	3719.58	3506.63
1.30062	1.34341	4076.58	3336.66
1.29718	1.35565	3756.49	3419.33
1.34007	1.38323	3839.76	3244.06
1.31076	1.36128	4308.65	3114.17
1.30456	1.3583	3911.04	3548.69
1.30085	1.35151	3939.14	3233.09
1.31201	1.33386	4103.54	3361.36
1.32543	1.39264	4309.66	3023.46
1.31034	1.35139	4054.98	3405.93
1.30235	1.36626	4423.21	3118.31
1.31587	1.36584	3725.39	3506.39
1.2928	1.33341	4525.23	3509.54
1.3152	1.36283	4211.34	3265.14
1.30767	1.35615	3725.05	3182.07
1.32564	1.35754	4015	3164.46
1.30624	1.3516	3570.66	3545.28
1.30906	1.36388	4190.91	3346.6
1.31378	1.3664	4014.03	3326.15
1.29932	1.37827	3972.73	3401.17
1.31034	1.35253	3749.87	3312.4
1.29918	1.35469	3948.89	3250.32
1.30547	1.33686	4408.36	3393.69
1.31467	1.34736	4058.88	3526.89
1.30146	1.34477	4309.91	3402.1
1.31333	1.34363	4085.99	3397.61
1.31732	1.34855	4218.09	3537.33
1.32902	1.34722	3773.91	3129.05
1.32506	1.36785	4357.22	3140.76
1.29382	1.34344	4224.39	3817.65
1.3181	1.36434	3849.85	3005.61
1.2979	1.36555	4453.97	3280.58
1.3254	1.34714	3825.91	3357.46
1.31236	1.35761	4146.35	3229.46
1.34465	1.3641	4172.4	3421.58
1.30652	1.35113	4018.8	3294.11
1.3151	1.34671	4445.43	3428.94
1.32708	1.35707	4365.17	2935.44
1.29096	1.33923	3775.73	3514.29
1.30693	1.33837	4191.13	3447.97
1.31924	1.36082	4284.38	3366.69
1.32073	1.36886	3826.28	3336.8
1.32545	1.34248	4394.52	3210.61
1.32452	1.34774	4625.64	3477.43
1.32061	1.33742	4395.54	3255.16
1.31701	1.38391	4056.09	3072.63
1.3114	1.33447	3746.26	3788.52
1.31528	1.34075	3893.07	3371.38
1.30237	1.36417	4023.44	3242.35
1.30637	1.36005	3892.18	3362.12
1.31709	1.35616	4236.36	3527.01
1.29989	1.33729	4207.83	3685.61
1.3194	1.31835	3804.98	3520.89
1.30878	1.36614	4005.65	3134.75
1.31302	1.35011	4120.77	3610.62
1.31817	1.35352	3636.59	3189.11
1.32675	1.37046	3755.55	3068.24
1.28089	1.36244	4139.07	3220.97
1.32184	1.33968	3956.96	3560.48
1.31132	1.34998	4061.99	3226.82
1.29496	1.32994	3785.76	3440.41
1.29818	1.34721	4031.52	3464.6
1.32514	1.35657	4259.25	3456.32
1.32622	1.3877	3999.06	3164.85
1.32027	1.35539	3994	3336.97
1.30027	1.36888	3934.28	3334.23
1.29865	1.33259	4293.27	3535.31
1.32895	1.35315	4130.39	3250.51
1.33018	1.35319	4035.99	3206.07
1.31777	1.35216	4284.09	3573.54
1.30875	1.34453	4450.19	3467.02
1.32321	1.36599	3941.36	3125.08
1.33943	1.36156	4056.83	3191.28
1.3143	1.33232	4078.29	3286.43
1.30615	1.37347	4011.33	3432.24
1.32698	1.36181	4270.76	3234.84
1.32117	1.33819	4268.7	3605.36
1.32321	1.35889	3785.25	3392.9
1.29636	1.3474	4214.64	3630.44
1.2943	1.32934	4342.29	3459.36
1.32689	1.35485	3680.56	3276.61
1.30642	1.3474	4349.06	3340.26
1.3113	1.35646	3589.48	3369.22
1.33319	1.36245	4017.68	3244
1.3119	1.33934	3577.93	3198.77
1.32969	1.35448	3972.01	3406.85
1.30516	1.36521	3803.98	3442
1.32217	1.34637	4160.71	3122.17
1.31508	1.38364	3792.27	3216.2
1.31792	1.37239	4090.75	3123.2

## Sheet: Mortality table
Age	Women		Men
x	qx	Sx	qx	Sx
	Expected number of deaths per 100,000	Probability of surviving to age x+1	Expected number of deaths per 100,000	Probability of surviving to age x+1
65	828.01	0.99172	1152	0.98848
66	866.48	0.991335	1256.6	0.987434
67	937.25	0.990627	1372.38	0.986276
68	1054.58	0.989454	1501.26	0.984987
69	1115.45	0.988846	1646.02	0.98354
70	1283.97	0.98716	1809.76	0.981902
71	1372.31	0.986277	1995.81	0.980042
72	1534.47	0.984655	2207.43	0.977926
73	1713.58	0.982864	2448.46	0.975515
74	1970.49	0.980295	2723.06	0.972769
75	2190.17	0.978098	3033.77	0.969662
76	2409.32	0.975907	3381.54	0.966185
77	2794.76	0.972052	3768.27	0.962317
78	3123.4	0.968766	4198.39	0.958016
79	3485.61	0.965144	4678.68	0.953213
80	3869.28	0.961307	5220.36	0.947796
81	4473.24	0.955268	5840.23	0.941598
82	4908.56	0.950914	6550.92	0.934491
83	5718.73	0.942813	7361.46	0.926385
84	6367.8	0.936322	8284.06	0.917159
85	7308.68	0.926913	9322.05	0.906779
86	8376.7	0.916233	10470.1	0.895299
87	9582.75	0.904173	11726.7	0.882733
88	10890.2	0.891098	13095	0.86905
89	12093.1	0.879069	14578	0.85422
90	13865.8	0.861342	16183	0.83817
91	15493.1	0.845069	17917.8	0.820821
92	17089.7	0.829103	19779.9	0.802201
93	18913.2	0.810868	21753.8	0.782462
94	20861.7	0.791383	23818.4	0.761816
95	22922.6	0.770774	25948.6	0.740514
96	24880.5	0.751196	28179.7	0.718203
97	27783.5	0.722165	30597.9	0.694021
98	28714.5	0.712855	33183.1	0.668169
99	28625.4	0.713746	35866.8	0.641332
100	33828.5	0.661715	38587.8	0.614121
101	37532.7	0.624673	45829.8	0.541702
102	40999.3	0.590007	49713.1	0.502869
103	44658.2	0.553418	53737.4	0.462626
104	48491.8	0.515082	57868.2	0.421318
105	52475.7	0.475243	62063.2	0.379368
106	56577.7	0.434223	66272.5	0.337275
107	60757.8	0.392422	70439.6	0.295604
108	64968.4	0.350316	74503.1	0.254969
109	69154.9	0.308451	78399.1	0.216009
110	73257.4	0.267426	82064.3	0.179357
111	77212.2	0.227878	85439.9	0.145601
112	80955.6	0.190444	88475.5	0.115245
113	84426.9	0.155731	91133.3	0.0886671
114	87572.7	0.124273	93391.8	0.0660824
115	90350.8	0.0964921	95247.6	0.0475244
116	92734.4	0.072656	96716.2	0.0328379
117	94714.3	0.0528567	97830.5	0.0216948
118	96300.3	0.0369967	98637	0.0136298
119	97520.1	0.0247985	99190.7	0.00809344
120	98416.5	0.0158346	99548.9	0.00451137
121	99042.5	0.00957526	99765.7	0.00234254
122	99455.3	0.00544736	99887.7	0.00112338
123	99710.6	0.002894	99950.7	0.000492769
124	99857.6	0.0014239	99980.4	0.000195584
125	99935.7	0.000642818	99993.1	6.93952e-05
126	99973.6	0.000263504	99997.8	2.17131e-05
127	99990.3	9.69371e-05	99999.4	5.90048e-06
128	99996.8	3.15862e-05	99999.9	1.36897e-06
129	99999.1	8.98281e-06	100000	2.6602e-07
130	99999.8	2.19314e-06	100000	4.23743e-08
131	100000	4.51253e-07	100000	5.40115e-09
132	100000	7.66403e-08	100000	5.3619e-10
133	100000	1.04971e-08	100000	4.02191e-11
134	100000	1.12958e-09	100000	2.20302e-12
135	100000	9.2745e-11	100000	8.49321e-14
